# Supplementary material for: Site-Specific Recombination at XerC/D Sites Mediates the Formation and Resolution of Plasmid Co-integrates Carrying a blaOXA-58- and TnaphA6-Resistance Module in Acinetobacter baumannii
Source: Front Microbiol. 2018 Jan 26;9:66. doi: 10.3389/fmicb.2018.00066 (PMC5790767; doi:10.3389/fmicb.2018.00066)
Supplement: Supplementary file 3 [file Table3.xlsx]

## Sheet: pAb242_25
pAb242_25
Ordera	Gene/Feature	Position (base pairs)	DNA strandb	Closest Relationship
				Assigned function	Plasmid/bacterial strain	Protein sequence identityc
						Length (amino acid residues)	Amino acid identity with best hit in databasesc
1	oriV	0-207	-	Replication origin	pABIR/A. baumannii	-	88.0 % (EU294228)
2	Δmob	450-1,271	+	Mobilization protein gene, truncated	pD72-1/A. baumannii	-	(KM051986)
3	orf1	1,483-1,752	-	Hypothetical protein	A. junii	89	100 % ( WP_039048204)
4	ΔlysE, 3´ region (interrupted by TnaphA6)	1,958-2,146	-	lysE threonine efflux protein gene, truncated, 3´ region	pAb242/A. baumannii	-	100% (AKJ75399.1)
5	tnpA	2,157-3,125	-	ISAba125 transposase, IS30 family	pAb242/A. baumannii	322	100% (AKJ75399.1)
6	aphA6	3,265-4,041	-	Aminoglycoside (3') phosphotransferase APH(3')-VI	pAb242/A. baumannii	259	100% (AKJ75399.1)
7	tnpA	4,142-5,110	-	ISAba125 transposase, IS30 family	pAb242/A. baumannii	322	100% (AKJ75399.1)
8	ΔlysE, 5´ region (interrupted by TnaphA6)	5,222-5638	-	lysE threonine efflux protein gene, truncated, 5´ region	pAb242/A. baumannii	-	100% (AKJ75399.1)
9	araC1	5,688-6,515	-	AraC1, transcriptional regulator	pAb242/A. baumannii	276	100% (AKJ75399.1)
10	tnpA	6,958-7,395	-	ISAba3 transposase	pAb242/A. baumannii	145	100% (AKJ75399.1)
11	blaOXA-58	7,486-8,328	-	Class D β-lactamase, OXA-58	pAb242/A. baumannii	280	100% (AKJ75399.1)
12	ΔtnpA, (interrupted by ISAba825)	8,409-8,469	+	ISAba3 transposase gene, truncated at the 5´ region	pAb242/A. baumannii	-	100% (AKJ75399.1)
13	tnpA	8,554-9,429	+	ISAba825 transposase	pAb242/A. baumannii	291	100% (AKJ75399.1)
14	ΔtnpA, (interrupted by ISAba825)	9,451-9,757	+	ISAba3 transposase gene, truncated at the 3´ region	pAb242/A. baumannii	-	100% (AKJ75399.1)
15	orf9	9,946-10,164	+	Hypothetical protein	Acinetobacter sp. CIP 53.82	72	100% (WP_005175435)
16	orf10	10,157-10,924	+	Methionine aminopeptidase (type I)	Acinetobacter sp. CIP 53.82	255	100% (WP_005175437)
17	cinH	11,117-11,725	-	Serine recombinase family	pACICU1, A. baumannii ACICU	202	99% (ACC58991.1)
18	tnpA	12,139-12,855	+	Transposase, IS26	pF77/Klebsiella pneumoniae	238	100% (AOZ86963.1)
19	stbD	13,437-13,685	+	StbD antitoxin, StbD/RelE TA system	pACICU1/A.baumannii ACICU	82	100% (ACC58988.1)
20	relE_1e	13,675-13,779	+	RelE toxin StbD/RelE TA system, splitted gene 3´sector	pACICU1/A.baumannii ACICU	34	97% (ACC58989.1)
20´	relE_2e	13,804-13,962	+	RelE toxin, StbD/RelE TA system, splitted gene 5´sector	pACICU1/A.baumannii ACICU	60	90% (ACC58989.1)
21	orf15	14,485-15,648	-	Hypothetical protein	pAHTJS2/A. haemolyticus	387	97% (APR72107.1)
22	orf16	15,939-16,256	+	Hypothetical protein AHTJS_17425 (plasmid)	pAHTJS2/A. haemolyticus	105	99% (APR72108.1)
23	orf17	16,351-16,584	-	Hypothetical protein	(A. towneri)d	77	92% ( WP_070155678.1)
24	parA	16,581-17,210	-	Partitioning protein	pACICU1/A.baumannii ACICU	209	95% (ACC58985.1)
25	repAci22	17,661-18,575	+	RepB initiator protein, plasmid replication	(A. baumannii)d	304	93% (WP_072689743.1)
26	trbL	19,951-20,493	+	TrbL conjugal transfer protein (MobC)	(A. towneri)d	180	96% (OFE42743.1)
27	mob_25	20,477-23,005	+	Mobilization protein, relaxase	(A. towneri)d	842	93% (WP_081406301.1)
28	repAci23	23,640-24,563	-	RepAci8 replicase	p11921/A. baumannii	307	100% (ADM89095.1)
a Referred to the first nucleotide defining the oriV following a clockwise direction, see Fig. 1A for plasmid structure.
b Positive (+) strand refers to the clockwise direction, negative (-) strand to the counterclockwise direction in Fig. 1A.
cThe BLASTp algorithm was used to search for protein similarities on databases. The accesion number of the corresponding best hit is indicated between brackets.
dNot identified plasmid or strain/isolate
e The relE toxin gene contains a TAG termination codon at position 13,777 that splitted the gene in two regions coding for putative polypeptide of 34 and 60 amino acid residues, respectively.

## Sheet: pAb242_12
pAb242_12
Ordera	Gene/Feature	Position (base pairs)	DNA strandb	Closest relationship
				Assigned function	Plasmid/bacterial strain	Protein identification
						Length (amino acid residues)	Amino acid identity with best hit in databasesc
1	oriV	0-216	+	Origin of replication	pABIR/A. baumannii	-	86 % (EU294228)
2	repAci21	591-1,490	+	Replication protein	(A. baumannii)d	300	97 % (WP_039253301.1)
3	orf2	1,554-2,109	+	DNA binding protein, unknown function	Acinetobacter sp. 51m	185	99 % (ODN53022.1)
4	orf3	2,431-2,658	+	Hypothetical protein	(A. lwoffii)d	75	100 % (WP_005102336)
5	sulP	2,865-4,319	-	Sodium-independent anion transporter	(A. lwoffii)d	484	100 % ( WP_005098943.1)
6	orf5	4,571-4,780	-	Hypothetical protein	pXBB1-9/A. johnsonii	69	87 % (ALV74922.1)
7	orf6	4,994-5,161	-	Hypothetical protein	Acinetobacter sp. SH024	55	96 % (EFF84564)
8	vapB	5,539-5,769	+	Antitoxin VapB,VapBC TA system	pAV1/A. venetianus	76	93 % (ABC47662.1)
9	vapC	5,766-6,161	+	Antitoxin VapB,VapBC TA system	pAV1/A. venetianus	131	95 % (ABC47663.1)
10	orf9	6,238-7,113	+	Hypothetical protein	pM131-5/Acinetobacter sp.	291	99 % (AGC70622.1)
11	orf10	7,240-7,503	-	Hypothetical protein	(A. johnsonii)d	87	95 % ( WP_017397130.1)
12	orf11	7,979-8,302	+	Hypothetical protein	Acinetobacter sp. CIP 102529	107	100 % (ENU90605.1)
13	hicB	8,299-8,592	-	Antitoxin HicB, putative	(A. baumannii)d	69	97 % (WP_079745409.1)
14	orf13	8,602-9,723	-	Putative toxin of HicA/B TA system	Acinetobacter sp. CIP 102529	373	85 % (ENU34795.1)
a Referred to the first nucleotide defining the oriV following a clockwise direction, see Fig. 1A for plasmid structure.
b Positive (+) strand refers to the clockwise direction, negative (-) strand to the counterclockwise direction in Fig. 1A.
cThe BLASTp algorithm was used to search for protein similarities on databases. The accesion number of the corresponding best hit is indicated between brackets.
dNot identified plasmid or strain/isolate

## Sheet: pAb242_9
pAb242_9
Ordera	Gene/Feature	Position (base pairs)	DNA strandb	Closest relationship
				Assigned function	Plasmid/bacterial strain	Protein identification
						Length (amino acid residues)	Amino acid identity with best hit in databasesc
1	oriV	1-129	-	Origin of replication	pAB120/A. baumannii	-	93% (JX069966.1)
2	mob_9	341-1,777	-	Nickase/mobilization protein	(A. baumannii)d	478	100% (WP_033107832.1)
3	orf2	1,948-2,251	+	MobS, Mobilisation protein	pALWVS1.17/A. lwoffii	101	99 % (APW49186.1)
4	orf3	2,271-2,700	+	Hypothetical protein	(A. baumannii)d	143	99 % (KIQ71524.1)
5	csp	3,028-3,243	+	Cold shock protein, CspA family	A. lwoffii NCTC 5866	71	99 % (ENW26682.1)
6	orf5	3,341-3,568	+	Hypothetical protein	p3ABSDF/A. baumannii SDF	75	99 % (CAP02996.1)
7	orf6	3,635-3,832	+	Hypothetical protein	(A. baumannii)d	65	98 % (WP_004745638)
8	orf7	4,019-4,339	+	Transcription elongation factor GreB	(A. baumannii)d	106	99 % (WP_017725647.1)
9	orf8	4,332-4,604	+	Transcriptional regulator	Acinetobacter sp. ANC 3789	90	99 % (WP_004749366.1)
10	fdx	5,337-5,666	+	Ferredoxin	(A. baumannii)d	109	98 % (WP_042054012.1)
11	relE	5,795-6,088	-	RelE toxin component of the RelBE toxin/antitoxin (TA) system	A. radioresistens SH164	97	100 % (EEY85385)
12	relB	6,078-6,326	-	RelB antitoxin of the RelBE TA system	A. radioresistens SH164	82	100 % (EEY85384)
13	orf12	6,517-6,750	+	Hypothetical protein	(A. pittii)d	77	100 % (WP_068550269.1)
14	orf13	6,758-7,234	+	Hypothetical protein	(A. baumannii)d	158	100 % (KIQ71529.1)
15	orf14	7,508-8,041	-	Hypothetical protein	(A. baumannii)d	177	100 % (KQG35543.1)
16	repAci4	8,126-9,049	-	RepB family plasmid replication initiator protein	(A. baumannii)d	307	100 % (WP_033107831.1)
a Referred to the first nucleotide defining the oriV following a clockwise direction, see Fig. 1A for plasmid structure.
b Positive (+) strand refers to the clockwise direction, negative (-) strand to the counterclockwise direction in Fig. 1A.
cThe BLASTP algorithm was used to search for protein similarities on databases. The accesion number of the corresponding best hit is indicated between brackets.
dNot identified plasmid or strain/isolate
